# Supplementary material for: ﻿New species in the Elachista praelineata species group (Lepidoptera, Elachistidae, Elachistinae) from East Africa, with identification keys to the Afrotropical species
Source: Zookeys. 2026 Jan 20;1267:1–14. doi: 10.3897/zookeys.1267.177018 (PMC12848510; doi:10.3897/zookeys.1267.177018)
Supplement: XML Treatment for Elachista silfverbergi [file zookeys.1267.177018-treatment1.xml]

<!DOCTYPE tp:taxon-treatment
  PUBLIC "-//TaxonX//DTD Taxonomic Treatment Publishing DTD v0 20100105//EN" "tax-treatment-NSO.dtd">
<tp:taxon-treatment xmlns:tp="http://www.plazi.org/taxpub"><tp:treatment-meta><kwd-group><label>Taxon classification</label><kwd>
                <named-content content-type="kingdom">Animalia</named-content>
              </kwd><kwd>
                <named-content content-type="order">Lepidoptera</named-content>
              </kwd><kwd>
                <named-content content-type="family">Elachistidae</named-content>
              </kwd></kwd-group><mixed-citation publication-type="journal"><person-group><name><surname>Sruoga</surname><given-names>Virginijus</given-names></name><name><surname>Kaila</surname><given-names>Lauri</given-names></name></person-group><article-title>﻿New species in the <italic><tp:taxon-name><tp:taxon-name-part taxon-name-part-type="genus" reg="Elachista">Elachista</tp:taxon-name-part> <tp:taxon-name-part taxon-name-part-type="species" reg="praelineata">praelineata</tp:taxon-name-part></tp:taxon-name></italic> species group (<tp:taxon-name><tp:taxon-name-part taxon-name-part-type="order">Lepidoptera</tp:taxon-name-part></tp:taxon-name>, <tp:taxon-name><tp:taxon-name-part taxon-name-part-type="family">Elachistidae</tp:taxon-name-part></tp:taxon-name>, <tp:taxon-name><tp:taxon-name-part taxon-name-part-type="subfamily">Elachistinae</tp:taxon-name-part></tp:taxon-name>) from East Africa, with identification keys to the Afrotropical species</article-title><source>Zookeys</source><day>20</day><month>01</month><year>2026</year><volume>1267</volume><fpage>1</fpage><lpage>14</lpage><pub-id pub-id-type="doi">10.3897/zookeys.1267.177018</pub-id></mixed-citation></tp:treatment-meta><tp:nomenclature><label>﻿</label><tp:taxon-name><object-id xmlns:xlink="http://www.w3.org/1999/xlink" content-type="arpha" xlink:type="simple">520C9D2C-F054-5777-A5C8-2DE0433D796D</object-id>
              <tp:taxon-name-part taxon-name-part-type="genus" reg="Elachista">Elachista</tp:taxon-name-part>
              <tp:taxon-name-part taxon-name-part-type="species" reg="silfverbergi">silfverbergi</tp:taxon-name-part>
              <object-id xmlns:xlink="http://www.w3.org/1999/xlink" content-type="zoobank" xlink:type="simple">https://zoobank.org/E0A98868-9BAB-4412-9B4B-C8E42B63811C</object-id>
            </tp:taxon-name><tp:taxon-status xmlns:xlink="http://www.w3.org/1999/xlink" xlink:type="simple">sp. nov.</tp:taxon-status><xref ref-type="fig" rid="F1">Figs 1A, B</xref><xref ref-type="fig" rid="F2">, 2</xref><xref ref-type="fig" rid="F4">, 4E</xref></tp:nomenclature><tp:treatment-sec sec-type="material" id="SECID0EKPAE"><title>Material examined.</title><p><bold><italic>Holotype</italic>.</bold> Ethiopia • ♂; Addis Ababa; <named-content xmlns:xlink="http://www.w3.org/1999/xlink" content-type="dwc:verbatimCoordinates" xlink:type="simple"><named-content content-type="geo-json" specific-use="{&#34;type&#34;:&#34;Point&#34;,&#34;coordinates&#34;:[38.825600,8.950600]}" id="NCID0EYPAE" xlink:type="simple">8.9506°N, 38.8256°E</named-content></named-content>; 3–4 Feb. 1974; H. Silfverberg leg.; gen. prep. VS622; <named-content xmlns:xlink="http://www.w3.org/1999/xlink" content-type="dwc:institutional_code" xlink:title="Finnish Museum of Natural History, Helsinki, Finland" xlink:href="http://grbio.org/institution/finnish-museum-natural-history" xlink:type="simple">MZH</named-content>. <bold><italic>Paratypes</italic>.</bold> Ethiopia • 7 ♂; Addis Ababa; <named-content xmlns:xlink="http://www.w3.org/1999/xlink" content-type="dwc:verbatimCoordinates" xlink:type="simple"><named-content content-type="geo-json" specific-use="{&#34;type&#34;:&#34;Point&#34;,&#34;coordinates&#34;:[38.825600,8.950600]}" id="NCID0EJQAE" xlink:type="simple">8.9506°N, 38.8256°E</named-content></named-content>; 30 Jan.–1 Feb. 1974; H. Silfverberg leg.; gen. prep. L. Kaila 1897, 1898, 1899, VS617; <named-content xmlns:xlink="http://www.w3.org/1999/xlink" content-type="dwc:institutional_code" xlink:title="Finnish Museum of Natural History, Helsinki, Finland" xlink:href="http://grbio.org/institution/finnish-museum-natural-history" xlink:type="simple">MZH</named-content> • 2 ♂; same data except date; 1–3 Feb. 1974; gen. prep. L. Kaila 1900, VS641 • 1 ♂; same data except date; 3–4 Feb. 1974; gen. prep. VS621 • 1 ♂; same data except date; 4–5 Feb. 1974; gen. prep. VS640 • 8 ♂; same data except date; 21–23 Feb. 1974; gen. prep. VS624, VS625, VS629 • 4 ♂; same data except date; 23–25 Feb. 1974; gen. prep. VS626, VS631 • 3 ♂; same data except date; 25–27 Feb. 1974; gen. prep. VS620, VS642 • 12 ♂; same data except date; 18–19 Mar. 1974; gen. prep. L. Kaila 1896, VS618, VS619, VS628, VS630 • 1 ♂; same data except date; 20–21 Mar. 1974; gen. prep. VS623 • 1 ♂; Arba Minch; <named-content xmlns:xlink="http://www.w3.org/1999/xlink" content-type="dwc:verbatimCoordinates" xlink:type="simple"><named-content content-type="geo-json" specific-use="{&#34;type&#34;:&#34;Point&#34;,&#34;coordinates&#34;:[37.540000,6.030000]}" id="NCID0EWQAE" xlink:type="simple">6.03°N, 37.54°E</named-content></named-content>; 28 Feb.–1 Mar. 1974; gen. prep. L. Kaila 1387; Mzh. Kenya • 1 ♂; Rift Valley, Prov. Turi; 8000 ft; 4. Mar 1999; DJL Agassiz leg.; gen. prep. L. Kaila 850; <abbrev xmlns:xlink="http://www.w3.org/1999/xlink" xlink:title="David J. L. Agassiz" id="ABBRID0E2QAE" xlink:type="simple">DJLA</abbrev>.</p></tp:treatment-sec><tp:treatment-sec sec-type="diagnosis" id="SECID0E6QAE"><title>Diagnosis.</title><p>Among the known Afrotropical species of the <italic><tp:taxon-name><tp:taxon-name-part taxon-name-part-type="genus" reg="Elachista">E.</tp:taxon-name-part> <tp:taxon-name-part taxon-name-part-type="species" reg="praelineata">praelineata</tp:taxon-name-part></tp:taxon-name></italic> species group, <italic><tp:taxon-name><tp:taxon-name-part taxon-name-part-type="genus" reg="Elachista">E.</tp:taxon-name-part> <tp:taxon-name-part taxon-name-part-type="species" reg="silfverbergi">silfverbergi</tp:taxon-name-part></tp:taxon-name></italic> can be compared with <italic><tp:taxon-name><tp:taxon-name-part taxon-name-part-type="genus" reg="Elachista">E.</tp:taxon-name-part> <tp:taxon-name-part taxon-name-part-type="species" reg="merimnaea">merimnaea</tp:taxon-name-part></tp:taxon-name></italic> Meyrick, 1920, known from South Africa (for external characters and male genitalia, see <xref ref-type="bibr" rid="B14">Parenti 1988</xref>, figs 4, 12–15). However, in contrast to <italic><tp:taxon-name><tp:taxon-name-part taxon-name-part-type="genus" reg="Elachista">E.</tp:taxon-name-part> <tp:taxon-name-part taxon-name-part-type="species" reg="silfverbergi">silfverbergi</tp:taxon-name-part></tp:taxon-name></italic>, moths of <italic><tp:taxon-name><tp:taxon-name-part taxon-name-part-type="genus" reg="Elachista">E.</tp:taxon-name-part> <tp:taxon-name-part taxon-name-part-type="species" reg="merimnaea">merimnaea</tp:taxon-name-part></tp:taxon-name></italic> are lightly coloured, the cucullus of the valva is blunt, the phallus lacks a band of spines, and the apex of the phallus is not hooked as in <italic><tp:taxon-name><tp:taxon-name-part taxon-name-part-type="genus" reg="Elachista">E.</tp:taxon-name-part> <tp:taxon-name-part taxon-name-part-type="species" reg="silfverbergi">silfverbergi</tp:taxon-name-part></tp:taxon-name></italic>. <italic><tp:taxon-name><tp:taxon-name-part taxon-name-part-type="genus" reg="Elachista">Elachista</tp:taxon-name-part> <tp:taxon-name-part taxon-name-part-type="species" reg="silfverbergi">silfverbergi</tp:taxon-name-part></tp:taxon-name></italic> also resembles <italic><tp:taxon-name><tp:taxon-name-part taxon-name-part-type="genus" reg="Elachista">E.</tp:taxon-name-part> <tp:taxon-name-part taxon-name-part-type="species" reg="amamii">amamii</tp:taxon-name-part></tp:taxon-name></italic> Parenti, 1983, known from Japan and Thailand (for external characters and male genitalia, see <xref ref-type="bibr" rid="B13">Parenti 1983</xref>, table 2, <xref ref-type="bibr" rid="B22">Sugisima 2005</xref>, figs 1, 2, 15, 39), and <italic><tp:taxon-name><tp:taxon-name-part taxon-name-part-type="genus" reg="Elachista">E.</tp:taxon-name-part> <tp:taxon-name-part taxon-name-part-type="species" reg="simulans">simulans</tp:taxon-name-part></tp:taxon-name></italic> Sruoga, 2022, known from Nepal (for external characters and male genitalia, see <xref ref-type="bibr" rid="B19">Sruoga 2022</xref>, figs 24–27). However, unlike <italic><tp:taxon-name><tp:taxon-name-part taxon-name-part-type="genus" reg="Elachista">E.</tp:taxon-name-part> <tp:taxon-name-part taxon-name-part-type="species" reg="silfverbergi">silfverbergi</tp:taxon-name-part></tp:taxon-name></italic>, in those species the saccus is prominent and narrow, the phallus lacks a band of spines, and the apex of the phallus is not as hooked as in <italic><tp:taxon-name><tp:taxon-name-part taxon-name-part-type="genus" reg="Elachista">E.</tp:taxon-name-part> <tp:taxon-name-part taxon-name-part-type="species" reg="silfverbergi">silfverbergi</tp:taxon-name-part></tp:taxon-name></italic>.</p></tp:treatment-sec><tp:treatment-sec sec-type="description" id="SECID0EOVAE"><title>Description.</title><p><bold>Male.</bold> (Fig. <xref ref-type="fig" rid="F1">1A, B</xref>). Forewing length 3.6–4.5 mm; wingspan 7.8–9.4 mm (<italic>N = 42</italic>). <bold><italic>Head</italic></bold>: frons white to off-white, vertex whitish-grey intermixed with brownish-grey, some scales with darkened tips, neck tuft brownish-grey; labial palpus 1.3–1.5 times as long as width of head, off-white above and greyish-brown below; scape and first flagellomere blackish-brown, flagellum brownish-grey, pecten off-white. <bold><italic>Thorax</italic></bold>, tegula, and forewing strongly mottled with scales, basally off-white and distally grey-brown; antemedian transverse fascia white, blurred, interrupted at middle, present as two small white spots near costal and dorsal margins; small costal and tornal spots blurred, off-white; fringe brownish-grey. Hindwing and its fringe brownish-grey.</p><fig id="F1" position="float" orientation="portrait"><object-id xmlns:xlink="http://www.w3.org/1999/xlink" content-type="doi" xlink:type="simple">10.3897/zookeys.1267.177018.figure1</object-id><object-id xmlns:xlink="http://www.w3.org/1999/xlink" content-type="zenodo_dep_id" xlink:type="simple">0</object-id><object-id xmlns:xlink="http://www.w3.org/1999/xlink" content-type="arpha" xlink:type="simple">A3FEF469-0550-51E1-8169-88F0DC51AE23</object-id><label>Figure 1.</label><caption><p><italic><tp:taxon-name><tp:taxon-name-part taxon-name-part-type="genus" reg="Elachista">Elachista</tp:taxon-name-part></tp:taxon-name></italic> species. <bold>A</bold><italic><tp:taxon-name><tp:taxon-name-part taxon-name-part-type="genus" reg="Elachista">E.</tp:taxon-name-part> <tp:taxon-name-part taxon-name-part-type="species" reg="silfverbergi">silfverbergi</tp:taxon-name-part></tp:taxon-name></italic> sp. nov., adult male, holotype; <bold>B</bold> ibid., head, frontal view; <bold>C</bold><italic><tp:taxon-name><tp:taxon-name-part taxon-name-part-type="genus" reg="Elachista">E.</tp:taxon-name-part> <tp:taxon-name-part taxon-name-part-type="species" reg="silfverbergi">silfverbergi</tp:taxon-name-part></tp:taxon-name></italic> sp. nov., adult male, paratype; <bold>D</bold><italic><tp:taxon-name><tp:taxon-name-part taxon-name-part-type="genus" reg="Elachista">E.</tp:taxon-name-part> <tp:taxon-name-part taxon-name-part-type="species" reg="griseifrons">griseifrons</tp:taxon-name-part></tp:taxon-name></italic> sp. nov., adult male, holotype; <bold>E</bold> ibid., head, lateral view; <bold>F</bold><italic><tp:taxon-name><tp:taxon-name-part taxon-name-part-type="genus" reg="Elachista">E.</tp:taxon-name-part> <tp:taxon-name-part taxon-name-part-type="species" reg="levis">levis</tp:taxon-name-part></tp:taxon-name></italic> sp. nov., adult male, holotype; <bold>G</bold> ibid., head, fronto-lateral view; <bold>H</bold><italic><tp:taxon-name><tp:taxon-name-part taxon-name-part-type="genus" reg="Elachista">E.</tp:taxon-name-part> <tp:taxon-name-part taxon-name-part-type="species" reg="conica">conica</tp:taxon-name-part></tp:taxon-name></italic> sp. nov., adult male, holotype; <bold>I</bold> ibid., head, fronto-lateral view.</p></caption><graphic xmlns:xlink="http://www.w3.org/1999/xlink" xlink:href="zookeys-1267-001_article-177018__-g001.jpg" position="float" orientation="portrait" xlink:type="simple" id="oo_1515180.jpg"><uri content-type="original_file" xlink:type="simple">https://binary.pensoft.net/fig/1515180</uri></graphic></fig><p><bold>Female.</bold> Unknown.</p><p><bold>Male genitalia</bold> (Fig. <xref ref-type="fig" rid="F2">2</xref>). Uncus lobes widely apart from each other, longer than wide, broadest before middle, tapered distally, setae on ventral surface dense, scale-like near apex and along lateral margin, becoming longer and thinner in mediobasal part. Socius with a few long setae. Spinose knob of gnathos rounded, about as large as width of uncus lobe at its widest point. Valva long and narrow, about four times as long as wide at costal hump; basal fold of costa extended to 1/2 of valva, beyond it with small, broad hump; cucullus long, slightly bent towards costa. Median plate of juxta with a pair of dorsally directed lateral pockets. Juxta lobes large, median margin straight, joining straight distal margin at right angle, distal margin convex, ventral surface distally with long setae. Digitate process wide basally, nearly parallel or slightly varying in shape from middle, sometimes with single seta near tip (Fig. <xref ref-type="fig" rid="F2">2C</xref>). Vinculum V-shaped, saccus short, not prominent, varies slightly in length and width, with weak median ridge in some specimens. Phallus about 0.7 as long as valva, weakly bent before middle, caecum small, apex acute, and curved to form strongly sclerotized hook; ventral surface with band of proximally directed small spines in apical 1/3; vesica without cornuti.</p><fig id="F2" position="float" orientation="portrait"><object-id xmlns:xlink="http://www.w3.org/1999/xlink" content-type="doi" xlink:type="simple">10.3897/zookeys.1267.177018.figure2</object-id><object-id xmlns:xlink="http://www.w3.org/1999/xlink" content-type="zenodo_dep_id" xlink:type="simple">0</object-id><object-id xmlns:xlink="http://www.w3.org/1999/xlink" content-type="arpha" xlink:type="simple">2C8CE08F-40D2-5E48-B82D-8B4A2311B4B0</object-id><label>Figure 2.</label><caption><p>Male genitalia of <italic><tp:taxon-name><tp:taxon-name-part taxon-name-part-type="genus" reg="Elachista">Elachista</tp:taxon-name-part> <tp:taxon-name-part taxon-name-part-type="species" reg="silfverbergi">silfverbergi</tp:taxon-name-part></tp:taxon-name></italic> sp. nov. <bold>A</bold> general view, holotype, gen. prep. VS622; <bold>B</bold> distal part of phallus, paratype, gen. prep. 624; <bold>C–H</bold> juxta region: <bold>C</bold> paratype, gen. prep. VS620; <bold>D</bold> paratype, gen. prep. VS621; <bold>E</bold> paratype, gen. prep. VS625; <bold>F</bold> paratype, gen. prep. VS626; <bold>G</bold> paratype, gen. prep. VS641; <bold>H</bold> paratype, gen. prep. 850. Scale bars: 0.1 mm.</p></caption><graphic xmlns:xlink="http://www.w3.org/1999/xlink" xlink:href="zookeys-1267-001_article-177018__-g002.jpg" position="float" orientation="portrait" xlink:type="simple" id="oo_1515181.jpg"><uri content-type="original_file" xlink:type="simple">https://binary.pensoft.net/fig/1515181</uri></graphic></fig></tp:treatment-sec><tp:treatment-sec sec-type="biology" id="SECID0EZ1AE"><title>Biology.</title><p>Unknown.</p></tp:treatment-sec><tp:treatment-sec sec-type="Flight period" id="SECID0E51AE"><title>Flight period.</title><p>Adults were collected from early January until early March.</p></tp:treatment-sec><tp:treatment-sec sec-type="distribution" id="SECID0ED2AE"><title>Distribution.</title><p>Central and south-western Ethiopia and south-western Kenya.</p></tp:treatment-sec><tp:treatment-sec sec-type="etymology" id="SECID0EI2AE"><title>Etymology.</title><p>The species is named after the Finnish entomologist Hans Silfverberg, who collected most type material.</p></tp:treatment-sec><tp:treatment-sec><!--Section generated to contain objects referenced in tp:taxon-treatment.--><fig id="F4" position="float" orientation="portrait"><object-id xmlns:xlink="http://www.w3.org/1999/xlink" content-type="doi" xlink:type="simple">10.3897/zookeys.1267.177018.figure4</object-id><object-id xmlns:xlink="http://www.w3.org/1999/xlink" content-type="arpha" xlink:type="simple">AC4BE223-6CB6-58A8-B3D1-6CCFDA5000DB</object-id><label>Figure 4.</label><caption><p>Male genitalia and distribution map of <italic><tp:taxon-name><tp:taxon-name-part taxon-name-part-type="genus" reg="Elachista">Elachista</tp:taxon-name-part></tp:taxon-name></italic> species. <bold>A–D</bold> male genitalia of <italic><tp:taxon-name><tp:taxon-name-part taxon-name-part-type="genus" reg="Elachista">E.</tp:taxon-name-part> <tp:taxon-name-part taxon-name-part-type="species" reg="conica">conica</tp:taxon-name-part></tp:taxon-name></italic> sp. nov., holotype, gen. prep. 1388: <bold>A</bold> general view; <bold>B</bold> distal part of phallus; <bold>C</bold> juxta region; <bold>D</bold> gnathos; <bold>E</bold> Afrotropical distribution of <italic><tp:taxon-name><tp:taxon-name-part taxon-name-part-type="genus" reg="Elachista">E.</tp:taxon-name-part> <tp:taxon-name-part taxon-name-part-type="species" reg="praelineata">praelineata</tp:taxon-name-part></tp:taxon-name></italic> species group. The map was made using Google Maps. Scale bars: 0.1 mm.</p></caption><graphic xmlns:xlink="http://www.w3.org/1999/xlink" xlink:href="zookeys-1267-001_article-177018__-g004.jpg" position="float" orientation="portrait" xlink:type="simple" id="oo_1515182.jpg"><uri content-type="original_file" xlink:type="simple">https://binary.pensoft.net/fig/1515182</uri></graphic></fig></tp:treatment-sec><ref-list><ref id="B14"><mixed-citation xmlns:xlink="http://www.w3.org/1999/xlink" xlink:type="simple"><person-group><name name-style="western"><surname>Parenti</surname><given-names>U</given-names></name></person-group> (<year>1988</year>) <article-title>About some African and Asiatic species of the family <tp:taxon-name><tp:taxon-name-part taxon-name-part-type="family">Elachistidae</tp:taxon-name-part></tp:taxon-name> (<tp:taxon-name><tp:taxon-name-part taxon-name-part-type="order">Lepidoptera</tp:taxon-name-part></tp:taxon-name>) described by E. Meyrick.</article-title><source>Stapfia</source><volume>16</volume>: <fpage>185</fpage>–<lpage>198</lpage>.</mixed-citation></ref><ref id="B13"><mixed-citation xmlns:xlink="http://www.w3.org/1999/xlink" xlink:type="simple"><person-group><name name-style="western"><surname>Parenti</surname><given-names>U</given-names></name></person-group> (<year>1983</year>) <article-title>Elachistidi del Giappone (<tp:taxon-name><tp:taxon-name-part taxon-name-part-type="order">Lepidoptera</tp:taxon-name-part></tp:taxon-name>, <tp:taxon-name><tp:taxon-name-part taxon-name-part-type="family">Elachistidae</tp:taxon-name-part></tp:taxon-name>).</article-title><source>Bollettino del Museo Regionale di Scienze Naturali – Torino</source><volume>1</volume>(<issue>1</issue>): <fpage>1</fpage>–<lpage>20</lpage>.</mixed-citation></ref><ref id="B22"><mixed-citation xmlns:xlink="http://www.w3.org/1999/xlink" xlink:type="simple"><person-group><name name-style="western"><surname>Sugisima</surname><given-names>K</given-names></name></person-group> (<year>2005</year>) <article-title>A revision of the <italic><tp:taxon-name><tp:taxon-name-part taxon-name-part-type="genus">Elachista</tp:taxon-name-part> <tp:taxon-name-part taxon-name-part-type="species">praelineata</tp:taxon-name-part></tp:taxon-name></italic>-group (<tp:taxon-name><tp:taxon-name-part taxon-name-part-type="order">Lepidoptera</tp:taxon-name-part></tp:taxon-name>, <tp:taxon-name><tp:taxon-name-part taxon-name-part-type="family">Elachistidae</tp:taxon-name-part></tp:taxon-name>) in Japan, with comments on morphology of the pupa in <italic><tp:taxon-name><tp:taxon-name-part taxon-name-part-type="genus">Elachista</tp:taxon-name-part></tp:taxon-name></italic>.</article-title><source>Tijdschrift voor Entomologie</source><volume>148</volume>(<issue>1</issue>): <fpage>1</fpage>–<lpage>19</lpage>. <ext-link xlink:href="10.1163/22119434-900000160" ext-link-type="doi" xlink:type="simple">https://doi.org/10.1163/22119434-900000160</ext-link></mixed-citation></ref><ref id="B19"><mixed-citation xmlns:xlink="http://www.w3.org/1999/xlink" xlink:type="simple"><person-group><name name-style="western"><surname>Sruoga</surname><given-names>V</given-names></name></person-group> (<year>2022</year>) <article-title>New species and records of <tp:taxon-name><tp:taxon-name-part taxon-name-part-type="subfamily">Elachistinae</tp:taxon-name-part></tp:taxon-name> (<tp:taxon-name><tp:taxon-name-part taxon-name-part-type="order">Lepidoptera</tp:taxon-name-part></tp:taxon-name>: <tp:taxon-name><tp:taxon-name-part taxon-name-part-type="superfamily">Gelechioidea</tp:taxon-name-part></tp:taxon-name>, <tp:taxon-name><tp:taxon-name-part taxon-name-part-type="family">Elachistidae</tp:taxon-name-part></tp:taxon-name>) from Nepal.</article-title><source>Zootaxa</source><volume>5100</volume>(<issue>4</issue>): <fpage>573</fpage>–<lpage>584</lpage>. <ext-link xlink:href="10.11646/zootaxa.5100.4.7" ext-link-type="doi" xlink:type="simple">https://doi.org/10.11646/zootaxa.5100.4.7</ext-link></mixed-citation></ref></ref-list></tp:taxon-treatment>
