# Supplementary material for: ﻿New species in the Elachista praelineata species group (Lepidoptera, Elachistidae, Elachistinae) from East Africa, with identification keys to the Afrotropical species
Source: Zookeys. 2026 Jan 20;1267:1–14. doi: 10.3897/zookeys.1267.177018 (PMC12848510; doi:10.3897/zookeys.1267.177018)
Supplement: XML Treatment for Elachista griseifrons [file zookeys.1267.177018-treatment2.xml]

<!DOCTYPE tp:taxon-treatment
  PUBLIC "-//TaxonX//DTD Taxonomic Treatment Publishing DTD v0 20100105//EN" "tax-treatment-NSO.dtd">
<tp:taxon-treatment xmlns:tp="http://www.plazi.org/taxpub"><tp:treatment-meta><kwd-group><label>Taxon classification</label><kwd>
                <named-content content-type="kingdom">Animalia</named-content>
              </kwd><kwd>
                <named-content content-type="order">Lepidoptera</named-content>
              </kwd><kwd>
                <named-content content-type="family">Elachistidae</named-content>
              </kwd></kwd-group><mixed-citation publication-type="journal"><person-group><name><surname>Sruoga</surname><given-names>Virginijus</given-names></name><name><surname>Kaila</surname><given-names>Lauri</given-names></name></person-group><article-title>﻿New species in the <italic><tp:taxon-name><tp:taxon-name-part taxon-name-part-type="genus" reg="Elachista">Elachista</tp:taxon-name-part> <tp:taxon-name-part taxon-name-part-type="species" reg="praelineata">praelineata</tp:taxon-name-part></tp:taxon-name></italic> species group (<tp:taxon-name><tp:taxon-name-part taxon-name-part-type="order">Lepidoptera</tp:taxon-name-part></tp:taxon-name>, <tp:taxon-name><tp:taxon-name-part taxon-name-part-type="family">Elachistidae</tp:taxon-name-part></tp:taxon-name>, <tp:taxon-name><tp:taxon-name-part taxon-name-part-type="subfamily">Elachistinae</tp:taxon-name-part></tp:taxon-name>) from East Africa, with identification keys to the Afrotropical species</article-title><source>Zookeys</source><day>20</day><month>01</month><year>2026</year><volume>1267</volume><fpage>1</fpage><lpage>14</lpage><pub-id pub-id-type="doi">10.3897/zookeys.1267.177018</pub-id></mixed-citation></tp:treatment-meta><tp:nomenclature><label>﻿</label><tp:taxon-name><object-id xmlns:xlink="http://www.w3.org/1999/xlink" content-type="arpha" xlink:type="simple">1D0B3564-719D-5B4F-B16E-43654072EF0E</object-id>
              <tp:taxon-name-part taxon-name-part-type="genus" reg="Elachista">Elachista</tp:taxon-name-part>
              <tp:taxon-name-part taxon-name-part-type="species" reg="griseifrons">griseifrons</tp:taxon-name-part>
              <object-id xmlns:xlink="http://www.w3.org/1999/xlink" content-type="zoobank" xlink:type="simple">https://zoobank.org/3F70F486-E38B-455D-B5E3-79F7453D0421</object-id>
            </tp:taxon-name><tp:taxon-status xmlns:xlink="http://www.w3.org/1999/xlink" xlink:type="simple">sp. nov.</tp:taxon-status><xref ref-type="fig" rid="F1">Figs 1D, E</xref><xref ref-type="fig" rid="F3">, 3A–D</xref><xref ref-type="fig" rid="F4">, 4E</xref></tp:nomenclature><tp:treatment-sec sec-type="material" id="SECID0EC4AE"><title>Material examined.</title><p><bold><italic>Holotype</italic>.</bold> Ethiopia • ♂; Addis Ababa; <named-content xmlns:xlink="http://www.w3.org/1999/xlink" content-type="dwc:verbatimCoordinates" xlink:type="simple"><named-content content-type="geo-json" specific-use="{&#34;type&#34;:&#34;Point&#34;,&#34;coordinates&#34;:[38.825600,8.950600]}" id="NCID0EQ4AE" xlink:type="simple">8.9506°N, 38.8256°E</named-content></named-content>; 1–3 Feb. 1974; H. Silfverberg leg.; gen. prep. VS627; <named-content xmlns:xlink="http://www.w3.org/1999/xlink" content-type="dwc:institutional_code" xlink:title="Finnish Museum of Natural History, Helsinki, Finland" xlink:href="http://grbio.org/institution/finnish-museum-natural-history" xlink:type="simple">MZH</named-content>.</p></tp:treatment-sec><tp:treatment-sec sec-type="diagnosis" id="SECID0E14AE"><title>Diagnosis.</title><p><italic><tp:taxon-name><tp:taxon-name-part taxon-name-part-type="genus" reg="Elachista">Elachista</tp:taxon-name-part> <tp:taxon-name-part taxon-name-part-type="species" reg="griseifrons">griseifrons</tp:taxon-name-part></tp:taxon-name></italic> externally closely resembles <italic><tp:taxon-name><tp:taxon-name-part taxon-name-part-type="genus" reg="Elachista">E.</tp:taxon-name-part> <tp:taxon-name-part taxon-name-part-type="species" reg="silfverbergi">silfverbergi</tp:taxon-name-part></tp:taxon-name></italic>, known from the same locality, but it differs in a more grey frons and longer labial palpus compared to the width of the head. Also, the male genitalia are very similar to those of <italic><tp:taxon-name><tp:taxon-name-part taxon-name-part-type="genus" reg="Elachista">E.</tp:taxon-name-part> <tp:taxon-name-part taxon-name-part-type="species" reg="silfverbergi">silfverbergi</tp:taxon-name-part></tp:taxon-name></italic>. However, the digitate process is reduced to a bluntly triangular lobe in <italic><tp:taxon-name><tp:taxon-name-part taxon-name-part-type="genus" reg="Elachista">E.</tp:taxon-name-part> <tp:taxon-name-part taxon-name-part-type="species" reg="griseifrons">griseifrons</tp:taxon-name-part></tp:taxon-name></italic>, whereas in <italic><tp:taxon-name><tp:taxon-name-part taxon-name-part-type="genus" reg="Elachista">E.</tp:taxon-name-part> <tp:taxon-name-part taxon-name-part-type="species" reg="silfverbergi">silfverbergi</tp:taxon-name-part></tp:taxon-name></italic> it is well developed and about twice as long as in <italic><tp:taxon-name><tp:taxon-name-part taxon-name-part-type="genus" reg="Elachista">E.</tp:taxon-name-part> <tp:taxon-name-part taxon-name-part-type="species" reg="griseifrons">griseifrons</tp:taxon-name-part></tp:taxon-name></italic>.</p></tp:treatment-sec><tp:treatment-sec sec-type="description" id="SECID0EDAAG"><title>Description.</title><p><bold>Male.</bold> (Fig. <xref ref-type="fig" rid="F1">1D, E</xref>). Forewing length 3.9 mm; wingspan 8.4 mm (<italic>N = 1</italic>). <bold><italic>Head</italic></bold>: frons whitish-grey, vertex greyish-brown intermixed with whitish-grey, some scales with darkened tips, neck tuft greyish-brown; labial palpus 1.75 times as long as width of head, whitish-grey above and greyish-brown below; scape, pecten, and flagellum brownish-grey. <bold><italic>Thorax</italic></bold> dark grey-brown, tegula grey-brown. Forewing: strongly mottled with scales basally off-white and distally grey-brown; wing slightly darker beyond middle; antemedian transverse fascia blurred, incomplete, present as small, greyish-white spot at fold, small costal and tornal spots blurred, greyish-white; fringe brownish-grey. Hindwing and its fringe brownish-grey.</p><p><bold>Female.</bold> Unknown.</p><p><bold>Male genitalia</bold> (Fig. <xref ref-type="fig" rid="F3">3A–D</xref>). Uncus lobes widely apart from each other, longer than wide, broadest before middle, tapered distally, setae on ventral surface dense, scale-like near apex and along lateral margin, becoming longer and thinner in mediobasal part. Socius with a few long setae. Spinose knob of gnathos large and rounded, as large as width of uncus lobe at its widest point, proximal margin shortly pointed. Valva long and narrow, about four times as long as wide at costal hump; basal fold of costa extended to 1/2 of valva, beyond it with small, broad hump; cucullus long, slightly bent towards costa. Median plate of juxta with a pair of large dorsally directed lateral pockets. Juxta lobes large, separated from each other with shallow incision; median margin straight, joining straight distal margin at right angle, distal margin convex, ventral surface distally with long setae. Digitate process glabrous, reduced to a small, bluntly triangular lobe. Vinculum V-shaped, saccus not prominent. Phallus about 0.7 as long as valva, straight, caecum small, apex acute and curved to form strongly sclerotized hook; ventral surface with band of proximally directed small spines in apical 1/3; vesica without cornuti.</p><fig id="F3" position="float" orientation="portrait"><object-id xmlns:xlink="http://www.w3.org/1999/xlink" content-type="doi" xlink:type="simple">10.3897/zookeys.1267.177018.figure3</object-id><object-id xmlns:xlink="http://www.w3.org/1999/xlink" content-type="zenodo_dep_id" xlink:type="simple">0</object-id><object-id xmlns:xlink="http://www.w3.org/1999/xlink" content-type="arpha" xlink:type="simple">2F6B3000-BEA5-5CD8-B2E2-73186DF9E61D</object-id><label>Figure 3.</label><caption><p>Male genitalia of <italic><tp:taxon-name><tp:taxon-name-part taxon-name-part-type="genus" reg="Elachista">Elachista</tp:taxon-name-part></tp:taxon-name></italic> species. <bold>A–D</bold><italic><tp:taxon-name><tp:taxon-name-part taxon-name-part-type="genus" reg="Elachista">E.</tp:taxon-name-part> <tp:taxon-name-part taxon-name-part-type="species" reg="griseifrons">griseifrons</tp:taxon-name-part></tp:taxon-name></italic> sp. nov., holotype: <bold>A</bold> general view, phallus removed, gen. prep. VS627; <bold>B</bold> phallus, gen. prep. VS627; <bold>C</bold> ibid., distal part; <bold>D</bold> juxta region, gen. prep. VS627; <bold>E–G</bold><italic><tp:taxon-name><tp:taxon-name-part taxon-name-part-type="genus" reg="Elachista">E.</tp:taxon-name-part> <tp:taxon-name-part taxon-name-part-type="species" reg="levis">levis</tp:taxon-name-part></tp:taxon-name></italic> sp. nov., holotype, gen. prep. 1514: <bold>E</bold> juxta region; <bold>F</bold> general view; <bold>G</bold> distal part of phallus. Scale bars: 0.1 mm.</p></caption><graphic xmlns:xlink="http://www.w3.org/1999/xlink" xlink:href="zookeys-1267-001_article-177018__-g003.jpg" position="float" orientation="portrait" xlink:type="simple" id="oo_1515183.jpg"><uri content-type="original_file" xlink:type="simple">https://binary.pensoft.net/fig/1515183</uri></graphic></fig><fig id="F4" position="float" orientation="portrait"><object-id xmlns:xlink="http://www.w3.org/1999/xlink" content-type="doi" xlink:type="simple">10.3897/zookeys.1267.177018.figure4</object-id><object-id xmlns:xlink="http://www.w3.org/1999/xlink" content-type="arpha" xlink:type="simple">AC4BE223-6CB6-58A8-B3D1-6CCFDA5000DB</object-id><label>Figure 4.</label><caption><p>Male genitalia and distribution map of <italic><tp:taxon-name><tp:taxon-name-part taxon-name-part-type="genus" reg="Elachista">Elachista</tp:taxon-name-part></tp:taxon-name></italic> species. <bold>A–D</bold> male genitalia of <italic><tp:taxon-name><tp:taxon-name-part taxon-name-part-type="genus" reg="Elachista">E.</tp:taxon-name-part> <tp:taxon-name-part taxon-name-part-type="species" reg="conica">conica</tp:taxon-name-part></tp:taxon-name></italic> sp. nov., holotype, gen. prep. 1388: <bold>A</bold> general view; <bold>B</bold> distal part of phallus; <bold>C</bold> juxta region; <bold>D</bold> gnathos; <bold>E</bold> Afrotropical distribution of <italic><tp:taxon-name><tp:taxon-name-part taxon-name-part-type="genus" reg="Elachista">E.</tp:taxon-name-part> <tp:taxon-name-part taxon-name-part-type="species" reg="praelineata">praelineata</tp:taxon-name-part></tp:taxon-name></italic> species group. The map was made using Google Maps. Scale bars: 0.1 mm.</p></caption><graphic xmlns:xlink="http://www.w3.org/1999/xlink" xlink:href="zookeys-1267-001_article-177018__-g004.jpg" position="float" orientation="portrait" xlink:type="simple" id="oo_1515182.jpg"><uri content-type="original_file" xlink:type="simple">https://binary.pensoft.net/fig/1515182</uri></graphic></fig></tp:treatment-sec><tp:treatment-sec sec-type="biology" id="SECID0EVEAG"><title>Biology.</title><p>Unknown.</p></tp:treatment-sec><tp:treatment-sec sec-type="Flight period" id="SECID0E1EAG"><title>Flight period.</title><p>The single specimen was collected in early February.</p></tp:treatment-sec><tp:treatment-sec sec-type="distribution" id="SECID0E6EAG"><title>Distribution.</title><p>So far, this species is known only from central Ethiopia.</p></tp:treatment-sec><tp:treatment-sec sec-type="etymology" id="SECID0EEFAG"><title>Etymology.</title><p>From the Latin <italic>griseus</italic>, meaning “grey” and <italic>frons</italic>, meaning “forehead”, in reference to the grey forehead of the moth. The name is a noun in apposition.</p></tp:treatment-sec><tp:treatment-sec sec-type="remarks" id="SECID0EOFAG"><title>Remarks.</title><p>The forewings of this specimen are somewhat abraded. Therefore, the description is approximate.</p></tp:treatment-sec><tp:treatment-sec><!--Section generated to contain objects referenced in tp:taxon-treatment.--><fig id="F1" position="float" orientation="portrait"><object-id xmlns:xlink="http://www.w3.org/1999/xlink" content-type="doi" xlink:type="simple">10.3897/zookeys.1267.177018.figure1</object-id><object-id xmlns:xlink="http://www.w3.org/1999/xlink" content-type="zenodo_dep_id" xlink:type="simple">0</object-id><object-id xmlns:xlink="http://www.w3.org/1999/xlink" content-type="arpha" xlink:type="simple">A3FEF469-0550-51E1-8169-88F0DC51AE23</object-id><label>Figure 1.</label><caption><p><italic><tp:taxon-name><tp:taxon-name-part taxon-name-part-type="genus" reg="Elachista">Elachista</tp:taxon-name-part></tp:taxon-name></italic> species. <bold>A</bold><italic><tp:taxon-name><tp:taxon-name-part taxon-name-part-type="genus" reg="Elachista">E.</tp:taxon-name-part> <tp:taxon-name-part taxon-name-part-type="species" reg="silfverbergi">silfverbergi</tp:taxon-name-part></tp:taxon-name></italic> sp. nov., adult male, holotype; <bold>B</bold> ibid., head, frontal view; <bold>C</bold><italic><tp:taxon-name><tp:taxon-name-part taxon-name-part-type="genus" reg="Elachista">E.</tp:taxon-name-part> <tp:taxon-name-part taxon-name-part-type="species" reg="silfverbergi">silfverbergi</tp:taxon-name-part></tp:taxon-name></italic> sp. nov., adult male, paratype; <bold>D</bold><italic><tp:taxon-name><tp:taxon-name-part taxon-name-part-type="genus" reg="Elachista">E.</tp:taxon-name-part> <tp:taxon-name-part taxon-name-part-type="species" reg="griseifrons">griseifrons</tp:taxon-name-part></tp:taxon-name></italic> sp. nov., adult male, holotype; <bold>E</bold> ibid., head, lateral view; <bold>F</bold><italic><tp:taxon-name><tp:taxon-name-part taxon-name-part-type="genus" reg="Elachista">E.</tp:taxon-name-part> <tp:taxon-name-part taxon-name-part-type="species" reg="levis">levis</tp:taxon-name-part></tp:taxon-name></italic> sp. nov., adult male, holotype; <bold>G</bold> ibid., head, fronto-lateral view; <bold>H</bold><italic><tp:taxon-name><tp:taxon-name-part taxon-name-part-type="genus" reg="Elachista">E.</tp:taxon-name-part> <tp:taxon-name-part taxon-name-part-type="species" reg="conica">conica</tp:taxon-name-part></tp:taxon-name></italic> sp. nov., adult male, holotype; <bold>I</bold> ibid., head, fronto-lateral view.</p></caption><graphic xmlns:xlink="http://www.w3.org/1999/xlink" xlink:href="zookeys-1267-001_article-177018__-g001.jpg" position="float" orientation="portrait" xlink:type="simple" id="oo_1515180.jpg"><uri content-type="original_file" xlink:type="simple">https://binary.pensoft.net/fig/1515180</uri></graphic></fig></tp:treatment-sec></tp:taxon-treatment>
