# Supplementary material for: ﻿New species in the Elachista praelineata species group (Lepidoptera, Elachistidae, Elachistinae) from East Africa, with identification keys to the Afrotropical species
Source: Zookeys. 2026 Jan 20;1267:1–14. doi: 10.3897/zookeys.1267.177018 (PMC12848510; doi:10.3897/zookeys.1267.177018)
Supplement: XML Treatment for Elachista levis [file zookeys.1267.177018-treatment3.xml]

<!DOCTYPE tp:taxon-treatment
  PUBLIC "-//TaxonX//DTD Taxonomic Treatment Publishing DTD v0 20100105//EN" "tax-treatment-NSO.dtd">
<tp:taxon-treatment xmlns:tp="http://www.plazi.org/taxpub"><tp:treatment-meta><kwd-group><label>Taxon classification</label><kwd>
                <named-content content-type="kingdom">Animalia</named-content>
              </kwd><kwd>
                <named-content content-type="order">Lepidoptera</named-content>
              </kwd><kwd>
                <named-content content-type="family">Elachistidae</named-content>
              </kwd></kwd-group><mixed-citation publication-type="journal"><person-group><name><surname>Sruoga</surname><given-names>Virginijus</given-names></name><name><surname>Kaila</surname><given-names>Lauri</given-names></name></person-group><article-title>﻿New species in the <italic><tp:taxon-name><tp:taxon-name-part taxon-name-part-type="genus" reg="Elachista">Elachista</tp:taxon-name-part> <tp:taxon-name-part taxon-name-part-type="species" reg="praelineata">praelineata</tp:taxon-name-part></tp:taxon-name></italic> species group (<tp:taxon-name><tp:taxon-name-part taxon-name-part-type="order">Lepidoptera</tp:taxon-name-part></tp:taxon-name>, <tp:taxon-name><tp:taxon-name-part taxon-name-part-type="family">Elachistidae</tp:taxon-name-part></tp:taxon-name>, <tp:taxon-name><tp:taxon-name-part taxon-name-part-type="subfamily">Elachistinae</tp:taxon-name-part></tp:taxon-name>) from East Africa, with identification keys to the Afrotropical species</article-title><source>Zookeys</source><day>20</day><month>01</month><year>2026</year><volume>1267</volume><fpage>1</fpage><lpage>14</lpage><pub-id pub-id-type="doi">10.3897/zookeys.1267.177018</pub-id></mixed-citation></tp:treatment-meta><tp:nomenclature><label>﻿</label><tp:taxon-name><object-id xmlns:xlink="http://www.w3.org/1999/xlink" content-type="arpha" xlink:type="simple">ED9310F7-7A59-5F01-A654-E7A31754198B</object-id>
              <tp:taxon-name-part taxon-name-part-type="genus" reg="Elachista">Elachista</tp:taxon-name-part>
              <tp:taxon-name-part taxon-name-part-type="species" reg="levis">levis</tp:taxon-name-part>
              <object-id xmlns:xlink="http://www.w3.org/1999/xlink" content-type="zoobank" xlink:type="simple">https://zoobank.org/98956FCA-3E8B-4D4F-B2B9-0586F092522E</object-id>
            </tp:taxon-name><tp:taxon-status xmlns:xlink="http://www.w3.org/1999/xlink" xlink:type="simple">sp. nov.</tp:taxon-status><xref ref-type="fig" rid="F1">Figs 1F, G</xref><xref ref-type="fig" rid="F3">, 3E–G</xref><xref ref-type="fig" rid="F4">, 4E</xref></tp:nomenclature><tp:treatment-sec sec-type="material" id="SECID0EIHAG"><title>Material examined.</title><p><bold><italic>Holotype</italic>.</bold> Tanzania • ♂; West Usambara Mts, Mazumbai; 1600 m; 01 Aug. 1980; M. Stoltze &amp; N. Scharff leg.; gen. prep. L. Kaila 1514; <named-content xmlns:xlink="http://www.w3.org/1999/xlink" content-type="dwc:institutional_code" xlink:title="Zoological Museum, University of Copenhagen, Denmark" xlink:href="http://grbio.org/institution/zoological-museum-university-copenhagen" xlink:type="simple">ZMUC</named-content>.</p></tp:treatment-sec><tp:treatment-sec sec-type="diagnosis" id="SECID0EYHAG"><title>Diagnosis.</title><p>The male genitalia of <italic><tp:taxon-name><tp:taxon-name-part taxon-name-part-type="genus" reg="Elachista">E.</tp:taxon-name-part> <tp:taxon-name-part taxon-name-part-type="species" reg="levis">levis</tp:taxon-name-part></tp:taxon-name></italic> closely resemble those of <italic><tp:taxon-name><tp:taxon-name-part taxon-name-part-type="genus" reg="Elachista">E.</tp:taxon-name-part> <tp:taxon-name-part taxon-name-part-type="species" reg="silfverbergi">silfverbergi</tp:taxon-name-part></tp:taxon-name></italic>, known from Ethiopia and Kenya, and <italic><tp:taxon-name><tp:taxon-name-part taxon-name-part-type="genus" reg="Elachista">E.</tp:taxon-name-part> <tp:taxon-name-part taxon-name-part-type="species" reg="griseifrons">griseifrons</tp:taxon-name-part></tp:taxon-name></italic>, known from Ethiopia. However, <italic><tp:taxon-name><tp:taxon-name-part taxon-name-part-type="genus" reg="Elachista">E.</tp:taxon-name-part> <tp:taxon-name-part taxon-name-part-type="species" reg="levis">levis</tp:taxon-name-part></tp:taxon-name></italic> lacks a band of spines in the apical part of the phallus and has a vinculum with a long, narrow saccus. Additionally, <italic><tp:taxon-name><tp:taxon-name-part taxon-name-part-type="genus" reg="Elachista">E.</tp:taxon-name-part> <tp:taxon-name-part taxon-name-part-type="species" reg="levis">levis</tp:taxon-name-part></tp:taxon-name></italic> differs from <italic><tp:taxon-name><tp:taxon-name-part taxon-name-part-type="genus" reg="Elachista">E.</tp:taxon-name-part> <tp:taxon-name-part taxon-name-part-type="species" reg="silfverbergi">silfverbergi</tp:taxon-name-part></tp:taxon-name></italic> by having a short, triangular digitate process.</p></tp:treatment-sec><tp:treatment-sec sec-type="description" id="SECID0EAKAG"><title>Description.</title><p><bold>Male.</bold> (Fig. <xref ref-type="fig" rid="F1">1F, G</xref>). Forewing length 2.6 mm; wingspan 5.7 mm (<italic>N = 1</italic>). <bold><italic>Head</italic></bold>: labial palpus 1.25 times as long as width of head, whitish-grey above and greyish-brown below; scape and pecten brownish-grey, flagellum brownish-grey, with very short cilia. <bold><italic>Thorax</italic></bold> dark grey-brown, tegula brownish-grey. Forewing: mottled with scales basally whitish-grey and distally grey-brown; wing slightly darker beyond middle; antemedian transverse fascia blurred, small costal and tornal spots blurred, greyish-white; fringe grey-brown. Hindwing and its fringe greyish-brown.</p><p><bold>Female.</bold> Unknown.</p><p><bold>Male genitalia.</bold> (Fig. <xref ref-type="fig" rid="F3">3E–G</xref>). Uncus lobes widely apart from each other, broadest in basal part, longer than wide, tapered distally, setae on ventral surface dense, scale-like near apex and along lateral margin, becoming longer and thinner in mediobasal part. Socius with a few short setae. Spinose knob of gnathos large and oval, slightly larger than width of uncus lobe at its widest point. Valva long and narrow, about five times as long as wide at costal hump; basal fold of costa extended to 1/2 of valva, beyond it with small, broad hump; cucullus long, slightly bent towards costa. Median plate of juxta with a pair of large dorsally directed lateral pockets. Juxta lobes large, median margin straight, joining straight distal margin at right angle, distal margin convex, ventral surface distally with long setae. Digitate process glabrous, reduced to a small, bluntly triangular lobe. Vinculum V-shaped, saccus prominent, long, and narrow. Phallus about 0.6 as long as valva, weakly bent before middle, caecum small, apex acute, and curved to form strongly sclerotized hook; vesica without cornuti.</p></tp:treatment-sec><tp:treatment-sec sec-type="biology" id="SECID0EALAG"><title>Biology.</title><p>Unknown.</p></tp:treatment-sec><tp:treatment-sec sec-type="Flight period" id="SECID0EFLAG"><title>Flight period.</title><p>The single specimen was collected in early August.</p></tp:treatment-sec><tp:treatment-sec sec-type="distribution" id="SECID0EKLAG"><title>Distribution.</title><p>So far, this species is known only from north-eastern Tanzania.</p></tp:treatment-sec><tp:treatment-sec sec-type="etymology" id="SECID0EPLAG"><title>Etymology.</title><p>From the Latin <italic>levis</italic>, meaning “smooth, polished” in reference to the phallus without coarse spines on the surface.</p></tp:treatment-sec><tp:treatment-sec sec-type="remarks" id="SECID0E6LAG"><title>Remarks.</title><p>The holotype moth is somewhat abraded. Therefore, the description is approximate.</p></tp:treatment-sec><tp:treatment-sec><!--Section generated to contain objects referenced in tp:taxon-treatment.--><fig id="F1" position="float" orientation="portrait"><object-id xmlns:xlink="http://www.w3.org/1999/xlink" content-type="doi" xlink:type="simple">10.3897/zookeys.1267.177018.figure1</object-id><object-id xmlns:xlink="http://www.w3.org/1999/xlink" content-type="zenodo_dep_id" xlink:type="simple">0</object-id><object-id xmlns:xlink="http://www.w3.org/1999/xlink" content-type="arpha" xlink:type="simple">A3FEF469-0550-51E1-8169-88F0DC51AE23</object-id><label>Figure 1.</label><caption><p><italic><tp:taxon-name><tp:taxon-name-part taxon-name-part-type="genus" reg="Elachista">Elachista</tp:taxon-name-part></tp:taxon-name></italic> species. <bold>A</bold><italic><tp:taxon-name><tp:taxon-name-part taxon-name-part-type="genus" reg="Elachista">E.</tp:taxon-name-part> <tp:taxon-name-part taxon-name-part-type="species" reg="silfverbergi">silfverbergi</tp:taxon-name-part></tp:taxon-name></italic> sp. nov., adult male, holotype; <bold>B</bold> ibid., head, frontal view; <bold>C</bold><italic><tp:taxon-name><tp:taxon-name-part taxon-name-part-type="genus" reg="Elachista">E.</tp:taxon-name-part> <tp:taxon-name-part taxon-name-part-type="species" reg="silfverbergi">silfverbergi</tp:taxon-name-part></tp:taxon-name></italic> sp. nov., adult male, paratype; <bold>D</bold><italic><tp:taxon-name><tp:taxon-name-part taxon-name-part-type="genus" reg="Elachista">E.</tp:taxon-name-part> <tp:taxon-name-part taxon-name-part-type="species" reg="griseifrons">griseifrons</tp:taxon-name-part></tp:taxon-name></italic> sp. nov., adult male, holotype; <bold>E</bold> ibid., head, lateral view; <bold>F</bold><italic><tp:taxon-name><tp:taxon-name-part taxon-name-part-type="genus" reg="Elachista">E.</tp:taxon-name-part> <tp:taxon-name-part taxon-name-part-type="species" reg="levis">levis</tp:taxon-name-part></tp:taxon-name></italic> sp. nov., adult male, holotype; <bold>G</bold> ibid., head, fronto-lateral view; <bold>H</bold><italic><tp:taxon-name><tp:taxon-name-part taxon-name-part-type="genus" reg="Elachista">E.</tp:taxon-name-part> <tp:taxon-name-part taxon-name-part-type="species" reg="conica">conica</tp:taxon-name-part></tp:taxon-name></italic> sp. nov., adult male, holotype; <bold>I</bold> ibid., head, fronto-lateral view.</p></caption><graphic xmlns:xlink="http://www.w3.org/1999/xlink" xlink:href="zookeys-1267-001_article-177018__-g001.jpg" position="float" orientation="portrait" xlink:type="simple" id="oo_1515180.jpg"><uri content-type="original_file" xlink:type="simple">https://binary.pensoft.net/fig/1515180</uri></graphic></fig><fig id="F3" position="float" orientation="portrait"><object-id xmlns:xlink="http://www.w3.org/1999/xlink" content-type="doi" xlink:type="simple">10.3897/zookeys.1267.177018.figure3</object-id><object-id xmlns:xlink="http://www.w3.org/1999/xlink" content-type="zenodo_dep_id" xlink:type="simple">0</object-id><object-id xmlns:xlink="http://www.w3.org/1999/xlink" content-type="arpha" xlink:type="simple">2F6B3000-BEA5-5CD8-B2E2-73186DF9E61D</object-id><label>Figure 3.</label><caption><p>Male genitalia of <italic><tp:taxon-name><tp:taxon-name-part taxon-name-part-type="genus" reg="Elachista">Elachista</tp:taxon-name-part></tp:taxon-name></italic> species. <bold>A–D</bold><italic><tp:taxon-name><tp:taxon-name-part taxon-name-part-type="genus" reg="Elachista">E.</tp:taxon-name-part> <tp:taxon-name-part taxon-name-part-type="species" reg="griseifrons">griseifrons</tp:taxon-name-part></tp:taxon-name></italic> sp. nov., holotype: <bold>A</bold> general view, phallus removed, gen. prep. VS627; <bold>B</bold> phallus, gen. prep. VS627; <bold>C</bold> ibid., distal part; <bold>D</bold> juxta region, gen. prep. VS627; <bold>E–G</bold><italic><tp:taxon-name><tp:taxon-name-part taxon-name-part-type="genus" reg="Elachista">E.</tp:taxon-name-part> <tp:taxon-name-part taxon-name-part-type="species" reg="levis">levis</tp:taxon-name-part></tp:taxon-name></italic> sp. nov., holotype, gen. prep. 1514: <bold>E</bold> juxta region; <bold>F</bold> general view; <bold>G</bold> distal part of phallus. Scale bars: 0.1 mm.</p></caption><graphic xmlns:xlink="http://www.w3.org/1999/xlink" xlink:href="zookeys-1267-001_article-177018__-g003.jpg" position="float" orientation="portrait" xlink:type="simple" id="oo_1515183.jpg"><uri content-type="original_file" xlink:type="simple">https://binary.pensoft.net/fig/1515183</uri></graphic></fig><fig id="F4" position="float" orientation="portrait"><object-id xmlns:xlink="http://www.w3.org/1999/xlink" content-type="doi" xlink:type="simple">10.3897/zookeys.1267.177018.figure4</object-id><object-id xmlns:xlink="http://www.w3.org/1999/xlink" content-type="arpha" xlink:type="simple">AC4BE223-6CB6-58A8-B3D1-6CCFDA5000DB</object-id><label>Figure 4.</label><caption><p>Male genitalia and distribution map of <italic><tp:taxon-name><tp:taxon-name-part taxon-name-part-type="genus" reg="Elachista">Elachista</tp:taxon-name-part></tp:taxon-name></italic> species. <bold>A–D</bold> male genitalia of <italic><tp:taxon-name><tp:taxon-name-part taxon-name-part-type="genus" reg="Elachista">E.</tp:taxon-name-part> <tp:taxon-name-part taxon-name-part-type="species" reg="conica">conica</tp:taxon-name-part></tp:taxon-name></italic> sp. nov., holotype, gen. prep. 1388: <bold>A</bold> general view; <bold>B</bold> distal part of phallus; <bold>C</bold> juxta region; <bold>D</bold> gnathos; <bold>E</bold> Afrotropical distribution of <italic><tp:taxon-name><tp:taxon-name-part taxon-name-part-type="genus" reg="Elachista">E.</tp:taxon-name-part> <tp:taxon-name-part taxon-name-part-type="species" reg="praelineata">praelineata</tp:taxon-name-part></tp:taxon-name></italic> species group. The map was made using Google Maps. Scale bars: 0.1 mm.</p></caption><graphic xmlns:xlink="http://www.w3.org/1999/xlink" xlink:href="zookeys-1267-001_article-177018__-g004.jpg" position="float" orientation="portrait" xlink:type="simple" id="oo_1515182.jpg"><uri content-type="original_file" xlink:type="simple">https://binary.pensoft.net/fig/1515182</uri></graphic></fig></tp:treatment-sec></tp:taxon-treatment>
