# Supplementary material for: ﻿New species in the Elachista praelineata species group (Lepidoptera, Elachistidae, Elachistinae) from East Africa, with identification keys to the Afrotropical species
Source: Zookeys. 2026 Jan 20;1267:1–14. doi: 10.3897/zookeys.1267.177018 (PMC12848510; doi:10.3897/zookeys.1267.177018)
Supplement: XML Treatment for Elachista conica [file zookeys.1267.177018-treatment4.xml]

<!DOCTYPE tp:taxon-treatment
  PUBLIC "-//TaxonX//DTD Taxonomic Treatment Publishing DTD v0 20100105//EN" "tax-treatment-NSO.dtd">
<tp:taxon-treatment xmlns:tp="http://www.plazi.org/taxpub"><tp:treatment-meta><kwd-group><label>Taxon classification</label><kwd>
                <named-content content-type="kingdom">Animalia</named-content>
              </kwd><kwd>
                <named-content content-type="order">Lepidoptera</named-content>
              </kwd><kwd>
                <named-content content-type="family">Elachistidae</named-content>
              </kwd></kwd-group><mixed-citation publication-type="journal"><person-group><name><surname>Sruoga</surname><given-names>Virginijus</given-names></name><name><surname>Kaila</surname><given-names>Lauri</given-names></name></person-group><article-title>﻿New species in the <italic><tp:taxon-name><tp:taxon-name-part taxon-name-part-type="genus" reg="Elachista">Elachista</tp:taxon-name-part> <tp:taxon-name-part taxon-name-part-type="species" reg="praelineata">praelineata</tp:taxon-name-part></tp:taxon-name></italic> species group (<tp:taxon-name><tp:taxon-name-part taxon-name-part-type="order">Lepidoptera</tp:taxon-name-part></tp:taxon-name>, <tp:taxon-name><tp:taxon-name-part taxon-name-part-type="family">Elachistidae</tp:taxon-name-part></tp:taxon-name>, <tp:taxon-name><tp:taxon-name-part taxon-name-part-type="subfamily">Elachistinae</tp:taxon-name-part></tp:taxon-name>) from East Africa, with identification keys to the Afrotropical species</article-title><source>Zookeys</source><day>20</day><month>01</month><year>2026</year><volume>1267</volume><fpage>1</fpage><lpage>14</lpage><pub-id pub-id-type="doi">10.3897/zookeys.1267.177018</pub-id></mixed-citation></tp:treatment-meta><tp:nomenclature><label>﻿</label><tp:taxon-name><object-id xmlns:xlink="http://www.w3.org/1999/xlink" content-type="arpha" xlink:type="simple">064C00F3-5263-5518-A449-6170E0BCF41D</object-id>
              <tp:taxon-name-part taxon-name-part-type="genus" reg="Elachista">Elachista</tp:taxon-name-part>
              <tp:taxon-name-part taxon-name-part-type="species" reg="conica">conica</tp:taxon-name-part>
              <object-id xmlns:xlink="http://www.w3.org/1999/xlink" content-type="zoobank" xlink:type="simple">https://zoobank.org/A8652E69-4FB5-4302-9E9F-DF031D560D1B</object-id>
            </tp:taxon-name><tp:taxon-status xmlns:xlink="http://www.w3.org/1999/xlink" xlink:type="simple">sp. nov.</tp:taxon-status><xref ref-type="fig" rid="F1">Figs 1H, I</xref><xref ref-type="fig" rid="F4">, 4</xref></tp:nomenclature><tp:treatment-sec sec-type="material" id="SECID0EVNAG"><title>Material examined.</title><p><bold><italic>Holotype</italic>.</bold> Ethiopia • ♂; Gemu Gofa, Arba Minch; <named-content xmlns:xlink="http://www.w3.org/1999/xlink" content-type="dwc:verbatimCoordinates" xlink:type="simple"><named-content content-type="geo-json" specific-use="{&#34;type&#34;:&#34;Point&#34;,&#34;coordinates&#34;:[37.540000,6.030000]}" id="NCID0EDOAG" xlink:type="simple">6.03°N, 37.54°E</named-content></named-content>; 28 Feb.–1 Mar. 1974; H. Silfverberg leg.; gen. prep. L. Kaila 1388; <named-content xmlns:xlink="http://www.w3.org/1999/xlink" content-type="dwc:institutional_code" xlink:title="Finnish Museum of Natural History, Helsinki, Finland" xlink:href="http://grbio.org/institution/finnish-museum-natural-history" xlink:type="simple">MZH</named-content>.</p></tp:treatment-sec><tp:treatment-sec sec-type="diagnosis" id="SECID0ENOAG"><title>Diagnosis.</title><p>Among the species of the <italic><tp:taxon-name><tp:taxon-name-part taxon-name-part-type="genus" reg="Elachista">E.</tp:taxon-name-part> <tp:taxon-name-part taxon-name-part-type="species" reg="praelineata">praelineata</tp:taxon-name-part></tp:taxon-name></italic> species group, <italic><tp:taxon-name><tp:taxon-name-part taxon-name-part-type="genus" reg="Elachista">E.</tp:taxon-name-part> <tp:taxon-name-part taxon-name-part-type="species" reg="conica">conica</tp:taxon-name-part></tp:taxon-name></italic> can be readily separated by its peculiar shape of the valva with a narrow, tapered cucullus and a strongly reduced spinose knob of the gnathos. As such, <italic><tp:taxon-name><tp:taxon-name-part taxon-name-part-type="genus" reg="Elachista">E.</tp:taxon-name-part> <tp:taxon-name-part taxon-name-part-type="species" reg="conica">conica</tp:taxon-name-part></tp:taxon-name></italic> cannot be confused with any other known species of the <italic><tp:taxon-name><tp:taxon-name-part taxon-name-part-type="genus" reg="Elachista">E.</tp:taxon-name-part> <tp:taxon-name-part taxon-name-part-type="species" reg="praelineata">praelineata</tp:taxon-name-part></tp:taxon-name></italic> species group.</p></tp:treatment-sec><tp:treatment-sec sec-type="description" id="SECID0E6PAG"><title>Description.</title><p><bold>Male.</bold> (Fig. <xref ref-type="fig" rid="F1">1H, I</xref>). Forewing length 4.0 mm; wingspan 8.6 mm (<italic>N = 1</italic>). <bold><italic>Head</italic></bold>: frons yellowish-white, vertex, and neck tuft yellowish-white, with few brownish-grey tipped scales; labial palpus 1.4 times as long as width of head, yellowish-white above and brownish-grey below; antenna brownish-grey, in distal half with slightly raised scales and weakly annulated with paler rings. <bold><italic>Thorax</italic></bold>, tegula, and forewing ground colour greyish-white, variably covered by greyish-brown tipped scales; fringe brownish-grey. Hindwing and its fringe brownish-grey.</p><p><bold>Female.</bold> Unknown.</p><p><bold>Male genitalia.</bold> (Fig. <xref ref-type="fig" rid="F4">4A–D</xref>). Uncus lobes widely apart from each other, broadest in basal part, longer than wide, tapered distally, setae on ventral surface dense, scale-like near apex and along lateral margin, becoming longer and thinner in mediobasal part. Socius with a few long setae. Spinose knob of gnathos very small and weakly sclerotized, in shape of two drop-like lobes. Valva broadest in basal part, about four times as long as wide at costal hump; basal fold of costa extended to 1/2 of valva, beyond it with small, inconspicuous hump; cucullus long and narrow, gradually tapered towards apex. Median plate of juxta with a pair of large dorsally directed lateral pockets. Juxta lobes large, separated from each other with shallow incision; median margin straight, joining straight distal margin at right angle, distal margin convex, ventral surface distally with long setae. Digitate process glabrous, almost parallel-sided. Vinculum V-shaped, saccus short, not prominent. Phallus about 0.8 as long as valva, straight, caecum narrow and long, apex acute, and curved to form strongly sclerotized hook; ventral surface with band of proximally directed small spines in apical 1/3; vesica without cornuti.</p></tp:treatment-sec><tp:treatment-sec sec-type="biology" id="SECID0E6QAG"><title>Biology.</title><p>Unknown.</p></tp:treatment-sec><tp:treatment-sec sec-type="Flight period" id="SECID0EERAG"><title>Flight period.</title><p>The single specimen was collected at the end of February or in early March.</p></tp:treatment-sec><tp:treatment-sec sec-type="distribution" id="SECID0EJRAG"><title>Distribution.</title><p>So far, this species is known only from south-western Ethiopia.</p></tp:treatment-sec><tp:treatment-sec sec-type="etymology" id="SECID0EORAG"><title>Etymology.</title><p>From the Latin <italic>conica</italic>, the feminine form of the adjective <italic>conicus</italic>, meaning “conical” in reference to the shape of the valva.</p></tp:treatment-sec><tp:treatment-sec sec-type="remarks" id="SECID0EASAG"><title>Remarks.</title><p>The holotype moth is somewhat abraded. Therefore, the description is approximate.</p></tp:treatment-sec><tp:treatment-sec><!--Section generated to contain objects referenced in tp:taxon-treatment.--><fig id="F1" position="float" orientation="portrait"><object-id xmlns:xlink="http://www.w3.org/1999/xlink" content-type="doi" xlink:type="simple">10.3897/zookeys.1267.177018.figure1</object-id><object-id xmlns:xlink="http://www.w3.org/1999/xlink" content-type="zenodo_dep_id" xlink:type="simple">0</object-id><object-id xmlns:xlink="http://www.w3.org/1999/xlink" content-type="arpha" xlink:type="simple">A3FEF469-0550-51E1-8169-88F0DC51AE23</object-id><label>Figure 1.</label><caption><p><italic><tp:taxon-name><tp:taxon-name-part taxon-name-part-type="genus" reg="Elachista">Elachista</tp:taxon-name-part></tp:taxon-name></italic> species. <bold>A</bold><italic><tp:taxon-name><tp:taxon-name-part taxon-name-part-type="genus" reg="Elachista">E.</tp:taxon-name-part> <tp:taxon-name-part taxon-name-part-type="species" reg="silfverbergi">silfverbergi</tp:taxon-name-part></tp:taxon-name></italic> sp. nov., adult male, holotype; <bold>B</bold> ibid., head, frontal view; <bold>C</bold><italic><tp:taxon-name><tp:taxon-name-part taxon-name-part-type="genus" reg="Elachista">E.</tp:taxon-name-part> <tp:taxon-name-part taxon-name-part-type="species" reg="silfverbergi">silfverbergi</tp:taxon-name-part></tp:taxon-name></italic> sp. nov., adult male, paratype; <bold>D</bold><italic><tp:taxon-name><tp:taxon-name-part taxon-name-part-type="genus" reg="Elachista">E.</tp:taxon-name-part> <tp:taxon-name-part taxon-name-part-type="species" reg="griseifrons">griseifrons</tp:taxon-name-part></tp:taxon-name></italic> sp. nov., adult male, holotype; <bold>E</bold> ibid., head, lateral view; <bold>F</bold><italic><tp:taxon-name><tp:taxon-name-part taxon-name-part-type="genus" reg="Elachista">E.</tp:taxon-name-part> <tp:taxon-name-part taxon-name-part-type="species" reg="levis">levis</tp:taxon-name-part></tp:taxon-name></italic> sp. nov., adult male, holotype; <bold>G</bold> ibid., head, fronto-lateral view; <bold>H</bold><italic><tp:taxon-name><tp:taxon-name-part taxon-name-part-type="genus" reg="Elachista">E.</tp:taxon-name-part> <tp:taxon-name-part taxon-name-part-type="species" reg="conica">conica</tp:taxon-name-part></tp:taxon-name></italic> sp. nov., adult male, holotype; <bold>I</bold> ibid., head, fronto-lateral view.</p></caption><graphic xmlns:xlink="http://www.w3.org/1999/xlink" xlink:href="zookeys-1267-001_article-177018__-g001.jpg" position="float" orientation="portrait" xlink:type="simple" id="oo_1515180.jpg"><uri content-type="original_file" xlink:type="simple">https://binary.pensoft.net/fig/1515180</uri></graphic></fig><fig id="F4" position="float" orientation="portrait"><object-id xmlns:xlink="http://www.w3.org/1999/xlink" content-type="doi" xlink:type="simple">10.3897/zookeys.1267.177018.figure4</object-id><object-id xmlns:xlink="http://www.w3.org/1999/xlink" content-type="arpha" xlink:type="simple">AC4BE223-6CB6-58A8-B3D1-6CCFDA5000DB</object-id><label>Figure 4.</label><caption><p>Male genitalia and distribution map of <italic><tp:taxon-name><tp:taxon-name-part taxon-name-part-type="genus" reg="Elachista">Elachista</tp:taxon-name-part></tp:taxon-name></italic> species. <bold>A–D</bold> male genitalia of <italic><tp:taxon-name><tp:taxon-name-part taxon-name-part-type="genus" reg="Elachista">E.</tp:taxon-name-part> <tp:taxon-name-part taxon-name-part-type="species" reg="conica">conica</tp:taxon-name-part></tp:taxon-name></italic> sp. nov., holotype, gen. prep. 1388: <bold>A</bold> general view; <bold>B</bold> distal part of phallus; <bold>C</bold> juxta region; <bold>D</bold> gnathos; <bold>E</bold> Afrotropical distribution of <italic><tp:taxon-name><tp:taxon-name-part taxon-name-part-type="genus" reg="Elachista">E.</tp:taxon-name-part> <tp:taxon-name-part taxon-name-part-type="species" reg="praelineata">praelineata</tp:taxon-name-part></tp:taxon-name></italic> species group. The map was made using Google Maps. Scale bars: 0.1 mm.</p></caption><graphic xmlns:xlink="http://www.w3.org/1999/xlink" xlink:href="zookeys-1267-001_article-177018__-g004.jpg" position="float" orientation="portrait" xlink:type="simple" id="oo_1515182.jpg"><uri content-type="original_file" xlink:type="simple">https://binary.pensoft.net/fig/1515182</uri></graphic></fig></tp:treatment-sec></tp:taxon-treatment>
